# Supplementary material for: Sulfur amino acid restriction, energy metabolism and obesity: a study protocol of an 8-week randomized controlled dietary intervention with whole foods and amino acid supplements
Source: J Transl Med. 2021 Apr 15;19:153. doi: 10.1186/s12967-021-02824-3 (PMC8051033; doi:10.1186/s12967-021-02824-3)
Supplement: Supplementary file 3 — Additional file 3. Design file for power calculations. [file 12967_2021_2824_MOESM3_ESM.json]

{"uuid":[],"name":null,"gaussianCovariate":false,"solutionTypeEnum":"SAMPLE_SIZE","participantLabel":"id","viewTypeEnum":"GUIDED_MODE","confidenceIntervalDescriptions":null,"powerCurveDescriptions":null,"alphaList":[{"idx":1,"alphaValue":0.05}],"betaScaleList":[{"idx":0,"value":1}],"sigmaScaleList":[{"idx":0,"value":1}],"relativeGroupSizeList":[{"idx":0,"value":"1"},{"idx":0,"value":"1"}],"sampleSizeList":[],"statisticalTestList":[{"idx":"0","type":"HLT"}],"powerMethodList":[{"idx":0,"powerMethodEnum":"UNCONDITIONAL"}],"quantileList":[],"nominalPowerList":[{"idx":0,"value":0.8},{"idx":1,"value":0.9}],"responseList":[{"idx":0,"name":"Weight"}],"betweenParticipantFactorList":[{"idx":0,"predictorName":"Diet","categoryList":[{"idx":0,"category":"Low"},{"idx":0,"category":"High"}]}],"repeatedMeasuresTree":[{"idx":0,"node":0,"parent":0,"repeatedMeasuresDimensionType":"NUMERICAL","numberOfMeasurements":3,"spacingList":[{"idx":1,"value":0},{"idx":2,"value":30},{"idx":3,"value":60}],"dimension":"Days"}],"clusteringTree":[],"hypothesis":[{"idx":1,"type":"INTERACTION","betweenParticipantFactorMapList":[{"type":"NONE","betweenParticipantFactor":{"idx":0,"predictorName":"Diet","categoryList":[{"idx":0,"category":"Low"},{"idx":0,"category":"High"}]}}],"repeatedMeasuresMapTree":[{"type":"NONE","repeatedMeasuresNode":{"idx":0,"node":0,"parent":0,"repeatedMeasuresDimensionType":"NUMERICAL","numberOfMeasurements":3,"spacingList":[{"idx":1,"value":0},{"idx":2,"value":30},{"idx":3,"value":60}],"dimension":"Days"}}]}],"covariance":[{"idx":0,"type":"LEAR_CORRELATION","name":"Days","standardDeviationList":[{"idx":0,"value":1},{"idx":0,"value":1},{"idx":0,"value":1}],"rho":0.9,"delta":0.5,"scale":true,"rows":3,"columns":3,"blob":{"data":[[1,0.9,0.8538149682454624],[0.9,1,0.9],[0.8538149682454624,0.9,1]]}},{"idx":0,"type":"UNSTRUCTURED_CORRELATION","name":"__RESPONSE_COVARIANCE__","standardDeviationList":[{"idx":0,"value":6}],"rho":-2,"delta":-1,"scale":false,"rows":1,"columns":1,"blob":{"data":[[1]]}}],"matrixSet":[{"idx":0,"name":"beta","rows":2,"columns":3,"data":{"data":[[90,88,85],[90,89,88]]}}]}
